# Supplementary material for: Nephrotoxic Metal Mixtures and Preadolescent Kidney Function
Source: Children (Basel). 2021 Aug 2;8(8):673. doi: 10.3390/children8080673 (PMC8391795; doi:10.3390/children8080673)
Supplement: Supplementary file 1 [file children-08-00673-s001.zip]

Archive with 1 entries (1 files):
- children-1294016-supplementary.pdf
